# Supplementary material for: Effect of Oral Intake of Carrot Juice on Cyclooxygenases and Cytokines in Healthy Human Blood Stimulated by Lipopolysaccharide
Source: Nutrients. 2023 Jan 26;15(3):632. doi: 10.3390/nu15030632 (PMC9920447; doi:10.3390/nu15030632)
Supplement: Supplementary file 1 [file nutrients-15-00632-s001.zip]

Archive with 1 entries (1 files):
- nutrients-2139775-supplementary.pdf
